# Supplementary material for: The Ancient Evolutionary History of Polyomaviruses
Source: PLoS Pathog. 2016 Apr 19;12(4):e1005574. doi: 10.1371/journal.ppat.1005574 (PMC4836724; doi:10.1371/journal.ppat.1005574)
Supplement: S1 File — (XLSX) [file ppat.1005574.s006.xlsx]

## Sheet: Complete
Virus nickname	LT category	VP1 category	VP2 category	genome	NCRR length	VP3?	ALTO AA	Host sub-order	Host genus & species	Other abbreviation	Accession#
Adelie penguin	Avi	Ortho	Almi	4989	555	yes	77	Sphenisciformes	Pygoscelis adeliae	AdPyV	NC_026141.2
African long-fingered bat	Ortho	Ortho	Ortho	5213	828	yes	54	Miniopteridae	Miniopterus africanus	MiniopterusPyV-KY369	NC_020069
Anubis baboon	Ortho	Ortho	Ortho	5173	611	yes	49	Catarrhini	Papio anubis	PaPyV1	KJ577598
Badger	Ortho	Ortho	Ortho	5179	331	yes	53	Carnivora	Meles meles	MmelPyV1-French	NC_026473
Bandicoot1	Avi	NA	NA	7277	817	NA	60	Australidelphia	Perameles bougainville	BPCV1	NC_010107
Bandicoot2	Avi	NA	NA	7296	840	NA	58	Australidelphia	Perameles bougainville	BPCV2	NC_010817
Bank vole	Wuki	Wuki	Wuki	5032	450	MANXXXXY	70	Rodentia	Myodes glareolus	BVPyV-KS/14/281	NC_028117
BKV-I	Ortho	Ortho	Ortho	5141	611	yes	49	Catarrhini	Homo sapiens	BKPyV-I	AB211374
BKV-II	Ortho	Ortho	Ortho	5129	602	yes	49	Catarrhini	Homo sapiens	BKPyV-II	AB263920
BKV-IV	Ortho	Ortho	Ortho	5146	613	yes	49	Catarrhini	Homo sapiens	BKPyV-IV	AB369093
Black-capped squirrel monkey	Ortho	Ortho	Ortho	5075	777	yes	69	Platyrrhini	Saimiri boliviensis	SqPyV	NC_009951
Bovine1	Ortho	Ortho	Ortho	4697	617	yes	77	Artiodactyla	Bos taurus	BPyV STMV WRSV FRKV	NC_001442
Bovine2a	Monominor	Monominor	Monominor	5091	473	no	214	Artiodactyla	Bos taurus	BoPyV2a	KM496324
Bovine2b	Monominor	Monominor	Monominor	5085	475	no	213	Artiodactyla	Bos taurus	BoPyV2b, BPyV2-SF	NC_025811
Bovine3	Ewok	Ewok	Ewok	4861	371	yes	49	Artiodactyla	Bos taurus	BoPyV3	NC_025800
Brazilian free-tailed bat1	Monominor	Monominor	Monominor	4882	477	no	173	Molossidae	Tadarida brasiliensis	TbPyV1	NC_026012
Brazilian free-tailed bat2	Monominor	Monominor	Monominor	4893	518	no	166	Molossidae	Tadarida brasiliensis	TbPyV2	NC_026015
Budgerigar	Avi	Ortho	Ind	4981	976	yes	52	Psittaciformes	Melopsittacus undulatus	BFDV, APyV	NC_004764
Bullfinch	Avi	Ortho	Ind	5278	1121	yes	35	Fringillidae	Pyrrhula pyrrhula griseiventris	FPyV	NC_007923
Butcherbird	Avi	Ortho	Ind	5084	928	yes	98	Passeriformes	Cracticus torquatus	BubirPyV	NC_023008
Canary	Avi	Ortho	Ind	5421	1081	yes	65	Fringillidae	Serinus canaria	CaPyV	NC_017085
Capuchin	Ortho	Ortho	Ortho	5012	730	yes	74	Platyrrhini	Cebus albifrons	CaPyV1	NC_019854.2
Chaerephon bat	Monominor	Monominor	Monominor	4899	467	no	175	Molossidae	Chaerephon spp.	ChaerephonPyV-KY397	NC_020065
Chimp0a	Monominor	Monominor	Monominor	5064	381	no	155	Catarrhini	Pan troglodytes troglodytes	ChPyV-Azzie	FR692336
Chimp0b	Monominor	Monominor	Monominor	5086	377	no	155	Catarrhini	Pan troglodytes verus	ChPyV-Bob	NC_014743
Chimp1	Monominor	Monominor	Monominor	5303	491	no	239	Catarrhini	Pan troglodytes verus	PtvPyV1a	NC_025368
Chimp2a	Monominor	Monominor	Monominor	5309	461	no	251	Catarrhini	Pan troglodytes verus	PtvPyV2a	NC_025370
Chimp2c	Monominor	Monominor	Monominor	5315	463	no	252	Catarrhini	Pan troglodytes verus	PtvPyV2c	NC_025372
Chimp2s	Blympho	Blympho	Blympho	4970	503	yes	91	Catarrhini	Pan troglodytes schweinfurthii	PtsPyV2	NC_019858
Chimp3	Almi	Almi	Almi	5333	574	yes	172	Catarrhini	Pan troglodytes verus	PtvPyV3	NC_019855
Chimp4	Almi	Almi	Almi	5349	595	MAVXXΦ	172	Catarrhini	Pan troglodytes verus	PtvPyV4	NC_019856
Chimp5	Blympho	Blympho	Blympho	4994	492	yes	114	Catarrhini	Pan troglodytes verus	PtvPyV5	NC_019856
Chimp6	Ortho	Ortho	Ortho	5159	619	yes	49	Catarrhini	Pan troglodytes troglodytes	PttPyV1	NC_027532
Chimp8	Ortho	Ortho	Ortho	5163	621	yes	66	Catarrhini	Pan troglodytes verus	PtvPyV8-Ch-Regina	KT884050
Common squirrel monkey	Ortho	Ortho	Ortho	5067	766	yes	68	Platyrrhini	Saimiri sciureus	SqPyV	JX159989
Common vole	Wuki	Wuki	Wuki	5024	506	MANXXXXY	136	Rodentia	Microtus arvalis	CVPyV-KS/13/947	KR612374
Crab-eating macaque	Blympho	Blympho	Blympho	5087	515	yes	89	Catarrhini	Macaca fascicularis	MfPyV1	NC_019851
Crow	Avi	Ortho	Ind	5079	928	yes	77	Passeriformes	Corvus monedula	CPyV	NC_007922
Dolphin	Ortho	Ind	Ortho	5159	669	yes	59	Cetacea	Delphinus delphis	DPyV1	NC_025899
Elephant	Ortho	Ortho	Ortho	5722	622	yes	90	Proboscidea	Loxodonta africana	AelPyV1	NC_022519
Equine	Ortho	Ortho	Ortho	4987	591	yes	80	Equidae	Equus caballus	EPyV	NC_017982
Flat-faced fruit bat1	Monominor	Monominor	Monominor	5371	439	no	257	Phyllostomidae	Artibeus planirostris	BatPyV-R104	JQ958887
Flat-faced fruit bat2	Monominor	Monominor	Monominor	5019	478	no	132	Phyllostomidae	Artibeus planirostris	BatPyV-A504	JQ958886
Flat-faced fruit bat3	Ortho	Ortho	Ortho	5187	701	yes	20	Phyllostomidae	Artibeus planirostris	BatPyV-A1055	JQ958890
Flying fox sp	Ortho	Ortho	Ortho	4956	627	yes	132	Pteropodidae	Pteropus sp.	BatPyV-6d-2	AB972942
Goose	Avi	Ortho	Ind	5256	1084	MAIXXΦ	82	Anseriformes	Anser anser	GHPyV	NC_004800
Gorilla	Monominor	Monominor	Monominor	5300	511	no	235	Catarrhini	Gorilla gorilla gorilla	GggPyV1	NC_025380
Gouldian finch	Avi	Ortho	Ortho	5172	967	MAVXXΦ	67	Fringillidae	Erythrura gouldiae	EGPyV	KT302407
Guitarfish	Fish	Fish	Fish	3962	440	no	47	Elasmobranchii	Rhynchobatus djiddensis	GuitPyV	NC_026244
Hamster	Almi	Almi	Almi	5372	478	yes	205	Rodentia	Mesocricetus auratus	HaPyV	NC_001663.2
Heart-nosed bat	Monominor	Monominor	Monominor	5372	424	no	242	Megadermatidae	Cardioderma cor	CardiodermaPyV-KY336	NC_020067
Horseshoe bat	Ortho	Ortho	Ortho	5129	695	yes	92	Rhinolophidae	Rhinolophus pusillus	BtRp-PyV/GD2012	KJ641705
HPyV10	Ewok	Ind	Almi	4939	442	yes	52	Catarrhini	Homo sapiens	MWPyV	JX262162
HPyV12	Almi	Almi	Almi	5033	449	yes	142	Catarrhini	Homo sapiens	HPyV12	NC_020890
HPyV6	Ewok	Ewok	Ewok	4926	373	yes	73	Catarrhini	Homo sapiens	HPyV6	NC_014406
HPyV7	Ewok	Ewok	Ewok	4952	385	yes	40	Catarrhini	Homo sapiens	HPyV7	NC_014407
HPyV9	Blympho	Blympho	Blympho	5026	502	yes	118	Catarrhini	Homo sapiens	HPyV9	NC_015150
JCV	Ortho	Ortho	Ortho	5130	642	yes	48	Catarrhini	Homo sapiens	JCPyV	NC_001699
JEECV	Fish	NA	NA	15131	1386	NA	28	Anguilliformes	Anguilla japonica	JEECV	NC_015123
KI	Ortho	Wuki	Wuki	5040	513	MALXXXXXY	41	Catarrhini	Homo sapiens	KI, KIV, KIPyV	EF127908
Large flying fox	Almi	Almi	Almi	5047	511	yes	102	Pteropodidae	Pteropus vampyrus	BatPyV-5b-1	NC_026767
Little brown bat	Ortho	Ortho	Ortho	5081	742	MANXXΦ	108	Vespertilionidae	Myotis lucifugus	MyPyV-VM-2008	NC_011310
Little yellow-shouldered bat	Monominor	Monominor	Monominor	5058	502	no	169	Phyllostomidae	Sturnira lilium	BatPyV-B0454	JQ958888
LPV	Blympho	Blympho	Blympho	5089	521	yes	63	Catarrhini	Chlorocebus sabaeus	LPyV	M30540
Martienssen's free-tailed bat1	Monominor	Monominor	Monominor	5176	435	no	203	Molossidae	Otomops martiensseni	OtomopsPyV-KY157	NC_020071
Martienssen's free-tailed bat2	Monominor	Monominor	Monominor	4914	467	no	180	Molossidae	Otomops martiensseni	OtomopsPyV-KY156	NC_020066
MCV	Monominor	Monominor	Monominor	5386	463	no	248	Catarrhini	Homo sapiens	MCPyV	NC_010277.2
Moluccan fruit bat1	Almi	Almi	Almi	5075	511	yes	103	Pteropodidae	Dobsonia moluccensis	BatPyV-5a	NC_026768
Moluccan fruit bat2	Ortho	Ortho	Ortho	5039	728	yes	71	Pteropodidae	Dobsonia moluccensis	BatPyV-6b	NC_026770
Moluccan fruit bat3	Ortho	Ortho	Ortho	5046	680	yes	83	Pteropodidae	Dobsonia moluccensis	BatPyV-6c	NC_026769
Mouse-eared bat	Ortho	Ortho	Ortho	5070	752	MANΦXXXXΦ	116	Vespertilionidae	Myotis pequinius	BtMp-PyV/SX2013	KJ641707
MPyV	Almi	Almi	Almi	5308	468	yes	214	Rodentia	Mus musculus	MuPyV	NC_001515.2
Multimammate mouse	Ortho	Ortho	Ortho	4899	627	yes	73	Rodentia	Mastomys natalensis	MnPyV	NC_025895
Murine pneumo	Ortho	Ortho	Ortho	5001	675	yes	72	Rodentia	Mus musculus	MPtV	EF186666
Mustached bat	Ortho	Ortho	Ortho	5041	597	yes	49	Mormoopidae	Pteronotus parnellii	BatPyV-R266	NC_028121
MWPyV	Ewok	Ind	Almi	4927	430	yes	52	Catarrhini	Homo sapiens	HPyV10	NC_018102
Naked-backed bat	Ortho	Ortho	Ortho	5136	681	yes	40	Mormoopidae	Pteronotus davyi	PteronotusPyV-GTM203	NC_020070
NJPyV	Monominor	Monominor	Monominor	5108	407	no	159	Catarrhini	Homo sapiens	NJPyV	NC_024118
Notothen	Fish	Fish	Fish	6219	962	no	38	Perciformes	Trematomus pennellii	Sharp-spined notothenia polyomavirus 1	NC_026944
Orangutan Bo	Almi	Ortho	Almi	5168	572	yes	128	Catarrhini	Pongo pygmaeus	OraPyV1	NC_013439
Orangutan Pi	Almi	Almi	Almi	5358	579	yes	158	Catarrhini	Pongo abelii	OraPyV2	NC_028127
Raccoon	Monominor	Monominor	Monominor	5016	434	no	215	Carnivora	Procyon lotor	RacPyV	NC_023845
Rat	Almi	Almi	Almi	5318	396	yes	220	Rodentia	Rattus norvegicus	RnPyV1	NC_027531
Red colobus	Monominor	Monominor	Monominor	5140	389	no	159	Catarrhini	Piliocolobus rufomitratus	PrPyV1	NC_019850
Red-eared guenon	Ortho	Ortho	Ortho	5189	635	yes	72	Catarrhini	Cercopithecus erythrotis	CePyV1	NC_025892
SA12	Ortho	Ortho	Ortho	5206	613	yes	49	Catarrhini	Papio ursinus	SV12	NC_007611
Scorpion a	Arthro	Arthro	Arthro	5419	663	no	81	Arachnida	Centruroides exilicauda	ScorPyV-dominant	SRX476227, LN846619
Scorpion b	Arthro	Arthro	Arthro	5421	663	no	113	Arachnida	Centruroides exilicauda	ScorPyV-minority	AXZI01204118, LN846618
Sea bass	Fish	Fish	Fish	7369	1627	no	39	Perciformes	Centropristis striata	BassPyV	NC_025790
Sea lion	Ortho	Ortho	Ortho	5112	363	yes	58	Carnivora	Zalophus californianus	SLPyV, CSLPyV	NC_013796
Sea otter	Ortho	Ortho	Ortho	5145	732	yes	56	Carnivora	Enhydra lutris		NC_025259
Seba's short-tailed bat	Monominor	Monominor	Monominor	5352	423	no	230	Phyllostomidae	Carollia perspicillata	BatPyV-C1109	NC_028120
Sheep	Ortho	Ortho	Ortho	5132	741	yes	85	Artiodactyla	Ovis ares	SheePyV	NC_026942
Spider monkey	Almi	Ortho	Almi	5273	528	yes	127	Platyrrhini	Ateles paniscus	ApPyV1	NC_019853
StLPyVa	Ewok	Ind	Almi	4776	352	yes	45	Catarrhini	Homo sapiens	StLPyV	NC_020106
StLPyVb	Ewok	Ind	Almi	4775	351	yes	45	Catarrhini	Homo sapiens	StLPyV	JX463184
StLPyVc	Ewok	Ind	Almi	4775	351	yes	45	Catarrhini	Homo sapiens	StLPyV	KF525270
Straw-colored fruit bat	Monominor	Monominor	Monominor	5294	432	no	276	Pteropodidae	Eidolon helvum	EidolonPyV-KY270	NC_020068
Sulawesi flying fox1	Ortho	Ortho	Ortho	5019	669	yes	55	Pteropodidae	Acerodon celebensis	BatPyV-6a	NC_026762
Sulawesi flying fox2	Almi	Almi	Almi	5040	511	yes	101	Pteropodidae	Acerodon celebensis	BatPyV-5b-2	AB972940
SV40a	Ortho	Ortho	Ortho	5243	641	MAVXXΦ	46	Catarrhini	Macaca mulatta	SV-40	NC_001669
SV40b	Ortho	Ortho	Ortho	5125	552	yes	45	Catarrhini	Macaca mulatta	SV40	FN812745
TSV	Almi	Ortho	Almi	5232	604	yes	131	Catarrhini	Homo sapiens	TSPyV	NC_014361
Vampire bat	Ortho	Ortho	Ortho	5201	780	yes	51	Phyllostomidae	Desmodus rotundus	BatPyV-AT7	NC_028122
Velvety free-tailed bat	Monominor	Monominor	Monominor	4903	478	no	160	Molossidae	Molossus molossus	BatPyV-B1130	NC_028123
Vervet1	Monominor	Monominor	Monominor	5157	398	no	162	Catarrhini	Chlorocebus pygerythrus	VmPyV1	NC_019844
Vervet2	Ortho	Ortho	Ortho	5167	613	yes	49	Catarrhini	Chlorocebus pygerythrus	VmPyV2	NC_025896
Vervet3	Blympho	Blympho	Blympho	5055	490	yes	63	Catarrhini	Chlorocebus pygerythrus	VmPyV3	NC_025898
WU	Ortho	Wuki	Wuki	5229	645	MALXXXXXY	62	Catarrhini	Homo sapiens	WU, WUV, WUPyV	EF444554
Yellow baboon1	Blympho	Blympho	Blympho	5064	490	yes	63	Catarrhini	Papio cynocephalus	YbPyV1	NC_025894
Yellow baboon2	Ortho	Ortho	Ortho	5181	613	yes	63	Catarrhini	Papio cynocephalus	YbPyV2	NC_025897
Notes:
Sequences are posted at:	http://home.ccr.cancer.gov/Lco/PyVE.asp
Blympho is an Almi sub-clade
Monominor is an Almi sub-clade
Ewok-LT is an Almi sub-clade. Ewok-VP1 is a Wuki sub-clade

## Sheet: Fragments
LT protein fragments	Host common name	Host scientific name
AIL27685	Caribou LT ƒ	Rangifer tarandus granti
AIF74283	Horseshoe bat LT ƒ	Rhinolophus ferrumequinum
BAP59957	JEECV-like LT ƒ1	Anguilla japonica
BAP59958	JEECV-like LT ƒ2	Anguilla japonica
AKL71463	Marbled eel LT ƒ	Anguilla marmorata
AIF74276	Myotis LT ƒ	Myotis sp.
KFM83042	Social spider LT ƒ0	Stegodyphus mimosarum
VP1 protein fragments	Host common name	Host scientific name
Baron (2014) Avian Diseases 58:111	Budgerigar VP1 ƒ	Melopsittacus undulatus
AFU25629	Capuchin VP1 ƒ1	Cebus albifrons
AFU25630	Capuchin VP1 ƒ2	Cebus albifrons
CBX23394	Capuchin VP1 ƒ3	Cebus apella
AGA82565	Chaerephon bat VP1 ƒ	Chaerephon sp.
AFU25622	Chimp VP1 ƒ1	Pan troglodytes verus
AFU25623	Chimp VP1 ƒ2	Pan troglodytes verus
AGA82558	Egyptian fruit bat VP1 ƒ1	Rousettus aegyptiacus
AGA82571	Egyptian fruit bat VP1 ƒ2	Rousettus aegyptiacus
AFQ36199	Fur seal VP1 ƒ	Callorhinus ursinus
CBX23388	Gorilla VP1 ƒ	Gorilla gorilla
AIF74282	Horseshoe bat VP1 ƒ	Rhinolophus ferrumequinum
AGW27563	Indian flying fox VP1 ƒ1	Pteropus giganteus
AGW27564	Indian flying fox VP1 ƒ2	Pteropus giganteus
CBX23390	Mandrill VP1 ƒ	Mandrillus sphinx
AGA82561	Martienssen's free-tailed bat VP1 ƒ	Otomops martiensseni
ALJ02862	Monk seal VP1 ƒ	Neomonachus schauinslandi
AKB92815	Mystacina bat VP1 ƒ	Mystacina tuberculata
AHA85403	Pomona roundleaf bat VP1 ƒ	Hipposideros pomona
BAG80585	Rabbit vacuolating VP1 ƒ	Sylvilagus sp.
AFU25627	Red colobus VP1 ƒ	Piliocolobus badius
ALF08233	Rhesus macaque VP1 ƒ1	Macaca mulatta
ALF08140	Rhesus macaque VP1 ƒ2 (BKV-Ia?)	Macaca mulatta
ALF08324	Rhesus macaque VP1 ƒ3 (BKV-Ia?)	Macaca mulatta
AGT42399	Sheep VP1 ƒ	Ovis aries
CBX23393	Spider monkey VP1 ƒ	Ateles sp.
AGA82608	Straw-colored fruit bat VP1 ƒ	Eidolon helvum
WGS (nucleotide*)	Host common name	Host scientific name
AOMJ01004612	House spider LT ƒ1	Parasteatoda tepidariorum
AOMJ01051035	House spider LT ƒ2	Parasteatoda tepidariorum
AOMJ01071707	House spider LT ƒ3	Parasteatoda tepidariorum
AOMJ01093607	House spider LT ƒ4	Parasteatoda tepidariorum
AOMJ01119200	House spider LT ƒ5	Parasteatoda tepidariorum
AOMJ01220551	House spider LT ƒ7	Parasteatoda tepidariorum
AZAQ01120234	Social spider LT ƒ1	Stegodyphus mimosarum
KK122585	Social spider LT ƒ2	Stegodyphus mimosarum
AZMS0110013573	Tarantula LT ƒ	Acanthoscurria geniculata
TSA (nucleotide*)	Host common name	Host scientific name
GBJM01135362	Brown widow LT ƒ1	Latrodectus geometricus
GBJM01082618	Brown widow LT ƒ2	Latrodectus geometricus
GBJM01073243	Brown widow VP1 ƒ	Latrodectus geometricus
GBJQ01082934	Cupboard spider LT ƒ1	Steatoda grossa
GBJQ01082935	Cupboard spider LT ƒ2	Steatoda grossa
GBJQ01044749	Cupboard spider LT ƒ3	Steatoda grossa
GBJQ01133042	Cupboard spider LT ƒ4	Steatoda grossa
GBYG01045251	Guineafowl VP1 ƒ	Numida meleagris
IAAA01016557	House spider VP1 ƒ	Parasteatoda tepidariorum
GAUM01172663	Jumping bristletail LT ƒ1	Machilis hrabei
GAUM01147220	Jumping bristletail LT ƒ11	Machilis hrabei
GAUM01168384	Jumping bristletail LT ƒ2	Machilis hrabei
GAUM01014653	Jumping bristletail LT ƒ3	Machilis hrabei
GAUM01009534	Jumping bristletail LT ƒ4	Machilis hrabei
GAUM01083987	Jumping bristletail LT ƒ5	Machilis hrabei
GAUM01062224	Jumping bristletail LT ƒ6	Machilis hrabei
GAUM01063156	Jumping bristletail LT ƒ7	Machilis hrabei
GAUM01170592	Jumping bristletail LT ƒ8	Machilis hrabei
GAUM01032797	Jumping bristletail LT ƒ9	Machilis hrabei
JV172418	Junco LT ƒ	Junco hyemalis
JV169992	Junco VP1 ƒ	Junco hyemalis
JV188832	Junco VP2 ƒ	Junco hyemalis
GAUG01230917	Rock bristletail LT ƒ1	Meinertellus cundinamarcensis
GAUG01174911	Rock bristletail LT ƒ2	Meinertellus cundinamarcensis
Very divergent (not used)	Host common name	Host scientific name
JO222534	Algae LT	Penium margaritaceum
AAWZ02014631	Anole genomic LT & VP1	Anolis carolinensis
GACT011354045	Anole lizard	Anolis carolinensis
GAGB010845606	Anole lizard LT	Anolis carolinensis
AAWZ02014631	Anole lizard VP1	Anolis carolinensis
GAYN01102276	Campodea bristletail LT mRNA ƒ1	Campodea augens
GAHO01121818	Cavefish LT	Sinocyclocheilus angustiporus
GAWT01290273	Conehead mantis VP1 ƒ	Empusa pennata
GAFS01002104	Crayfish LT	Pontastacus leptodactylus
GAZO01008942	Crinoid LT	Oxycomanthus japonicus
near LOC101791902	Duck LT	Anas platyrhynchos
LL710405	Elaeophora nematode LT	Elaeophora elaphi
LA337585	Hop LT	Humulus lupulus
AOMJ01122641	House spider LT ƒ6 (VP1?)	Parasteatoda tepidariorum
IAAA01050933	House spider LT mRNA ƒ1	Parasteatoda tepidariorum
IAAA01071210	House spider LT mRNA ƒ2	Parasteatoda tepidariorum
AOMJ01051035	House spider VP1 ƒ2	Parasteatoda tepidariorum
AOMJ01071707	House spider VP1 ƒ3	Parasteatoda tepidariorum
NW_004171640	Hydra genomic VP1	Hydra magnipapillata
GAUM01173295	Jumping bristletail LT ƒ10	Machilis hrabei
AFTI01006212	Oyster (circular sequences)	Crassostrea gigas
AOSB01022635	Planthopper VP1	Nilaparvata lugens
GAVV01114032	Pseudomallada mayfly LT	Pseudomallada prasinus
GAUG01246479	Rock bristletail LT ƒ3	Meinertellus cundinamarcensis
GAQK01087529	Salamander LT	Hynobius chinensis
GD231849	Sea hare LT	Aplysia californica
JR693643	Tetranychus mite LT	Tetranychus urticae
Avian PyV	Host common name	Host scientific name	Other names
AB477106	Budgerigar_b	Melopsittacus undulatus	GFM-1
GU452537	Budgerigar_c	Melopsittacus undulatus	BFDV-WF-GM01
AB453163	Caique_a	Pionites melanocephala	APV5
AB453162	Caique_b	Pionites melanocephala	APV4
AB453160	Caique_c	Pionites melanocephala	APV2
AB453159	Caique_d	Pionites melanocephala	APV1
AB453164	Cockatoo	Cacatua ducorpsii	APV6
AB453161	Eclectus parrot	Eclectus roratus	APV3
AB453165	Green-thighed parrot	Pionites leucogaster	APV7
AF241169	Kestrel	Falco tinnunculus	BFDV-4
AF241170	Lovebird	Agapornis pullaria	BVDV-5
HQ681905	Mule duck	Cairina moschata x Anas platyrhynchos	GHPV
HQ681904	Muscovy duck	Cairina moschata	GHPV
FJ385773	Parakeet	Psittacula sp.	APV-Jimo
JF304775	Pekin duck	Anas platyrhynchos	GHPV-106
AF118150	Toucan	Pteroglossus viridis	BFDV
*translated peptide sequences are posted at:
http://home.ccr.cancer.gov/Lco/PyVE.asp
In some instances, inferred mutations were "repaired" prior to translation in to peptide
