# Supplementary material for: The Ancient Evolutionary History of Polyomaviruses
Source: PLoS Pathog. 2016 Apr 19;12(4):e1005574. doi: 10.1371/journal.ppat.1005574 (PMC4836724; doi:10.1371/journal.ppat.1005574)
Supplement: S2 File — (TRE) [file ppat.1005574.s007.tre]

#NEXUS
begin taxa;
	dimensions ntax=132;
	taxlabels
	Adelie_penguin_LT
	African_long-fingered_bat_LT
	Anubis_baboon_LT
	BKV-II_LT
	BKV-IV_LT
	BKV-I_LT
	Badger_LT
	Bandicoot1_LT
	Bandicoot2_LT
	Black-capped_squirrel_monkey_LT
	Black_sea_bass_LT
	Bovine1_LT
	Bovine2a_LT
	Bovine2b_LT
	Bovine3_LT
	Brazilian_free-tailed_bat1_LT
	Brazilian_free-tailed_bat2_LT
	Budgerigar_LT
	Butcherbird_LT
	Canary_LT
	Capuchin_LT
	Caribou_LT_f
	Chaerephon_bat_LT
	Chimp0a_LT
	Chimp0b_LT
	Chimp1_LT
	Chimp2a_LT
	Chimp2c_LT
	Chimp2s_LT
	Chimp3_LT
	Chimp4_LT
	Chimp5_LT
	Chimp6_LT
	Common_squirrel_monkey_LT
	Crab-eating_macaque_LT
	Crow_LT
	Dolphin_LT
	Elephant_LT
	Equine_LT
	Finch_LT
	Flat-faced_fruit_bat1_LT
	Flat-faced_fruit_bat2_LT
	Flat-faced_fruit_bat3_LT
	Flying_fox_sp_LT
	Goose_LT
	Gorilla_LT
	Guitarfish_LT
	HPyV10_LT
	HPyV12_LT
	HPyV6_LT
	HPyV7_LT
	HPyV9_LT
	Hamster_LT
	Heart-nosed_bat_LT
	Horseshoe_bat_LT
	Horseshoe_bat_LT_f
	House_spider_LT_f1
	House_spider_LT_f2
	House_spider_LT_f3
	House_spider_LT_f4
	House_spider_LT_f5
	JCV_LT
	JEECV-like_LT_f1
	JEECV-like_LT_f2
	JEECV_LT
	Jumping_bristletail_LT_f1
	Jumping_bristletail_LT_f2
	Jumping_bristletail_LT_f3
	Jumping_bristletail_LT_f4
	Jumping_bristletail_LT_f5
	Jumping_bristletail_LT_f6
	Jumping_bristletail_LT_f7
	Jumping_bristletail_LT_f8
	Jumping_bristletail_LT_f9
	Junco_LT_f
	KI_LT
	LPV_LT
	Large_flying_fox_LT
	Little_brown_bat_LT
	Little_yellow-shouldered_bat_LT
	MCV_LT
	MPyV_LT
	MWPyV_LT
	Martienssens_free-tailed_bat1_LT
	Martienssens_free-tailed_bat2_LT
	Moluccan_fruit_bat1_LT
	Moluccan_fruit_bat2_LT
	Moluccan_fruit_bat3_LT
	Mouse-eared_bat_LT
	Multimammate_mouse_LT
	Murine_pneumo_LT
	Mustached_bat_LT
	Myotis_LT_f
	NJPyV_LT
	Naked-backed_bat_LT
	Notothen_LT
	Orangutan_Bo_LT
	Orangutan_Pi_LT
	Raccoon_LT
	Rat_LT
	Red-eared_guenon_LT
	Red_colobus_LT
	Rock_bristletail_LT_f
	Rock_bristletail_LT_f2
	SA12_LT
	SV40a_LT
	SV40b_LT
	Scorpion_a_LT
	Scorpion_b_LT
	Sea_lion_LT
	Sea_otter_LT
	Sebas_short-tailed_bat_LT
	Sheep_LT
	Social_spider_LT_f1
	Social_spider_LT_f2
	Spider_monkey_LT
	StLPyVa_LT
	StLPyVb_LT
	StLPyVc_LT
	Straw-colored_fruit_bat_LT
	Sulawesi_flying_fox1_LT
	Sulawesi_flying_fox2_LT
	TSV_LT
	Tarantula_LT_f
	Vampire_bat_LT
	Velvety_free-tailed_bat_LT
	Vervet1_LT
	Vervet2_LT
	Vervet3_LT
	WU_LT
	Yellow_baboon1_LT
	Yellow_baboon2_LT
;
end;
begin trees;
	tree tree_1 = [&R] ((((((((((((HPyV12_LT[&!color=#66ccff]:0.91597,((Hamster_LT[&!color=#66ccff]:0.472296,Rat_LT[&!color=#66ccff]:0.397763)[&Bootstrap=0.999,!color=#66ccff]:0.341985,MPyV_LT[&!color=#66ccff]:0.808912)[&Bootstrap=1.0,!color=#66ccff]:0.277579)[&Bootstrap=0.0,!color=#66ccff]:0.062775,((((((Straw-colored_fruit_bat_LT[&!color=#66ccff]:0.535217,(Heart-nosed_bat_LT[&!color=#66ccff]:0.3895…
end;
begin figtree;
	set appearance.backgroundColorAttribute="Default";
	set appearance.backgroundColour=#ffffff;
	set appearance.branchColorAttribute="User selection";
	set appearance.branchColorGradient=false;
	set appearance.branchLineWidth=3.0;
	set appearance.branchMinLineWidth=0.0;
	set appearance.branchWidthAttribute="Fixed";
	set appearance.foregroundColour=#000000;
	set appearance.hilightingGradient=false;
	set appearance.selectionColour=#2d3680;
	set branchLabels.colorAttribute="User selection";
	set branchLabels.displayAttribute="Branch times";
	set branchLabels.fontName="sansserif";
	set branchLabels.fontSize=8;
	set branchLabels.fontStyle=0;
	set branchLabels.isShown=false;
	set branchLabels.significantDigits=4;
	set layout.expansion=0;
	set layout.layoutType="RECTILINEAR";
	set layout.zoom=0;
	set legend.attribute="Bootstrap";
	set legend.fontSize=10.0;
	set legend.isShown=false;
	set legend.significantDigits=4;
	set nodeBars.barWidth=4.0;
	set nodeBars.displayAttribute=null;
	set nodeBars.isShown=false;
	set nodeLabels.colorAttribute="User selection";
	set nodeLabels.displayAttribute="Bootstrap";
	set nodeLabels.fontName="Arial";
	set nodeLabels.fontSize=11;
	set nodeLabels.fontStyle=0;
	set nodeLabels.isShown=true;
	set nodeLabels.significantDigits=4;
	set nodeShape.colourAttribute="User selection";
	set nodeShape.isShown=false;
	set nodeShape.minSize=10.0;
	set nodeShape.scaleType=Width;
	set nodeShape.shapeType=Circle;
	set nodeShape.size=4.0;
	set nodeShape.sizeAttribute="Fixed";
	set polarLayout.alignTipLabels=false;
	set polarLayout.angularRange=0;
	set polarLayout.rootAngle=0;
	set polarLayout.rootLength=125;
	set polarLayout.showRoot=false;
	set radialLayout.spread=0.0;
	set rectilinearLayout.alignTipLabels=false;
	set rectilinearLayout.curvature=0;
	set rectilinearLayout.rootLength=100;
	set scale.offsetAge=0.0;
	set scale.rootAge=1.0;
	set scale.scaleFactor=1.0;
	set scale.scaleRoot=false;
	set scaleAxis.automaticScale=true;
	set scaleAxis.fontSize=8.0;
	set scaleAxis.isShown=false;
	set scaleAxis.lineWidth=1.0;
	set scaleAxis.majorTicks=1.0;
	set scaleAxis.origin=0.0;
	set scaleAxis.reverseAxis=false;
	set scaleAxis.showGrid=true;
	set scaleBar.automaticScale=false;
	set scaleBar.fontSize=10.0;
	set scaleBar.isShown=true;
	set scaleBar.lineWidth=1.0;
	set scaleBar.scaleRange=1.0;
	set tipLabels.colorAttribute="User selection";
	set tipLabels.displayAttribute="Names";
	set tipLabels.fontName="Arial";
	set tipLabels.fontSize=16;
	set tipLabels.fontStyle=0;
	set tipLabels.isShown=true;
	set tipLabels.significantDigits=4;
	set trees.order=false;
	set trees.orderType="increasing";
	set trees.rooting=true;
	set trees.rootingType="Midpoint";
	set trees.transform=false;
	set trees.transformType="cladogram";
end;
