# Supplementary material for: The Ancient Evolutionary History of Polyomaviruses
Source: PLoS Pathog. 2016 Apr 19;12(4):e1005574. doi: 10.1371/journal.ppat.1005574 (PMC4836724; doi:10.1371/journal.ppat.1005574)
Supplement: S3 File — (TRE) [file ppat.1005574.s008.tre]

#NEXUS
begin taxa;
	dimensions ntax=127;
	taxlabels
	AFQ36199_Fur_seal
	AFU25622_Chimp
	AFU25623_Chimp
	AFU25627_Red_colobus
	AFU25629_Capuchin
	AFU25630_Capuchin
	AGA82558_Egyptian_fruit_bat
	AGA82561_Martienssens_free-tailed_bat
	AGA82565_Chaerephon
	AGA82571_Egyptian_fruit_bat
	AGA82608_Straw-colored_fruit_bat
	AGT42399_Sheep
	AGW27563_Indian_flying_fox
	AGW27564_Indian_flying_fox
	AHA85403_Pomona_roundleaf_bat
	Adelie_penguin_VP1
	African_Long-fingered_bat_VP1
	Anubis_baboon_VP1
	BAG80585_Rabbit
	BKV-II_VP1
	BKV-IV_VP1
	BKV-I_VP1
	Badger_VP1
	Black-capped_squirrel_monkey
	Black_sea_bass_VP1
	Bovine1_VP1
	Bovine2a_VP1
	Bovine2b_VP1
	Bovine3_VP1
	Brazilian_free-tailed_bat1_VP1
	Brazilian_free-tailed_bat2_VP1
	Budgerigar
	Butcherbird_VP1
	CAA06802_Hamster
	CBX23388_Gorilla
	CBX23390_Mandrill
	CBX23393_Spider_monkey
	CBX23394_Capuchin
	Canary_VP1
	Capuchin_VP1
	Chaerephon_bat_VP1
	Chimp0a_VP1
	Chimp0b_VP1
	Chimp1_VP1
	Chimp2a_VP1
	Chimp2c_VP1
	Chimp2s_VP1
	Chimp3_VP1
	Chimp4_VP1
	Chimp5_VP1
	Chimp6_VP1
	Common_squirrel_monkey_VP1
	Crab-eating_macaque_VP1
	Crow_VP1
	Dolphin_VP1
	Elephant_VP1
	Equine_VP1
	Finch_VP1
	Flat-faced_fruit_bat1_VP1
	Flat-faced_fruit_bat2_VP1
	Flat-faced_fruit_bat3_VP1
	Flying_fox_sp_VP1
	Goose_VP1
	Gorilla_VP1
	Guineafowl_VP1_f
	Guitarfish_VP1
	HPyV10_VP1
	HPyV12_VP1
	HPyV6_VP1
	HPyV7_VP1
	HPyV9_VP1
	Hamster_VP1
	Heart-nosed_bat_VP1
	Horseshoe_bat_VP1
	Horseshoe_bat_VP1_f
	JCV_VP1
	Junco_VP1_f
	KI_VP1
	LPV_VP1_LPV
	Large_flying_fox_VP1
	Little_brown_bat_VP1
	Little_yellow-shouldered_bat_VP1
	MCV_VP1
	MPyV_VP1
	MWPyV_VP1
	Martienssens_free-tailed_bat1_VP1
	Martienssens_free-tailed_bat2_VP1
	Moluccan_fruit_bat2_VP1
	Moluccan_fruit_bat3_VP1
	Moluccan_fruit_bat_1_VP1
	Mouse-eared_bat_VP1
	Multimammate_mouse_VP1
	Murine_pneumo_VP1
	Mustached_bat_VP1
	NJPyV_VP1
	Naked-backed_bat_VP1
	Nightjar_VP1_f
	Notothen_VP1
	Orangutan_Bo_VP1
	Orangutan_Pi_VP1
	Raccoon_VP1
	Rat_VP1
	Red-eared_guenon_VP1
	Red_colobus_VP1
	SA12_VP1
	SV40a_VP1
	SV40b_VP1
	Sea_lion_VP1
	Sea_otter_VP1
	Sebas_short-tailed_bat_VP1
	Sheep_VP1
	Spider_monkey_VP1
	StLPyVa_VP1
	StLPyVb_VP1
	StLPyVc_VP1
	Straw-colored_fruit_bat_VP1
	Sulawesi_flying_fox1_VP1
	Sulawesi_flying_fox2_VP1
	TSV_VP1
	Vampire_bat_VP1
	Velvety_free_tailed_bat_VP1
	Vervet1_VP1
	Vervet2_VP1
	Vervet3_VP1
	WU_VP1
	Yellow_baboon1_VP1
	Yellow_baboon2_VP1
;
end;
begin trees;
	tree tree_1 = [&R] (((((((((((AFU25627_Red_colobus[&!color=#66ccff]:0.0,(Crab-eating_macaque_VP1[&!color=#66ccff]:0.156763,((Yellow_baboon1_VP1[&!color=#66ccff]:0.038774,(LPV_VP1_LPV[&!color=#66ccff]:0.030094,Vervet3_VP1[&!color=#66ccff]:0.0)[&Bootstrap=0.88,!color=#66ccff]:0.024329)[&Bootstrap=0.0,!color=#66ccff]:2.0E-6,CBX23390_Mandrill[&!color=#66ccff]:0.042589)[&Bootstrap=0.908,!color=#66ccff…
end;
begin figtree;
	set appearance.backgroundColorAttribute="Default";
	set appearance.backgroundColour=#ffffff;
	set appearance.branchColorAttribute="User selection";
	set appearance.branchColorGradient=false;
	set appearance.branchLineWidth=3.0;
	set appearance.branchMinLineWidth=0.0;
	set appearance.branchWidthAttribute="Fixed";
	set appearance.foregroundColour=#000000;
	set appearance.hilightingGradient=false;
	set appearance.selectionColour=#2d3680;
	set branchLabels.colorAttribute="User selection";
	set branchLabels.displayAttribute="Branch times";
	set branchLabels.fontName="sansserif";
	set branchLabels.fontSize=8;
	set branchLabels.fontStyle=0;
	set branchLabels.isShown=false;
	set branchLabels.significantDigits=4;
	set layout.expansion=0;
	set layout.layoutType="RECTILINEAR";
	set layout.zoom=0;
	set legend.attribute="Bootstrap";
	set legend.fontSize=10.0;
	set legend.isShown=false;
	set legend.significantDigits=4;
	set nodeBars.barWidth=4.0;
	set nodeBars.displayAttribute=null;
	set nodeBars.isShown=false;
	set nodeLabels.colorAttribute="User selection";
	set nodeLabels.displayAttribute="Bootstrap";
	set nodeLabels.fontName="Arial";
	set nodeLabels.fontSize=11;
	set nodeLabels.fontStyle=0;
	set nodeLabels.isShown=true;
	set nodeLabels.significantDigits=4;
	set nodeShape.colourAttribute="User selection";
	set nodeShape.isShown=false;
	set nodeShape.minSize=10.0;
	set nodeShape.scaleType=Width;
	set nodeShape.shapeType=Circle;
	set nodeShape.size=4.0;
	set nodeShape.sizeAttribute="Fixed";
	set polarLayout.alignTipLabels=false;
	set polarLayout.angularRange=0;
	set polarLayout.rootAngle=0;
	set polarLayout.rootLength=0;
	set polarLayout.showRoot=false;
	set radialLayout.spread=0.0;
	set rectilinearLayout.alignTipLabels=false;
	set rectilinearLayout.curvature=0;
	set rectilinearLayout.rootLength=100;
	set scale.offsetAge=0.0;
	set scale.rootAge=1.0;
	set scale.scaleFactor=1.0;
	set scale.scaleRoot=false;
	set scaleAxis.automaticScale=true;
	set scaleAxis.fontSize=8.0;
	set scaleAxis.isShown=false;
	set scaleAxis.lineWidth=1.0;
	set scaleAxis.majorTicks=1.0;
	set scaleAxis.origin=0.0;
	set scaleAxis.reverseAxis=false;
	set scaleAxis.showGrid=true;
	set scaleBar.automaticScale=false;
	set scaleBar.fontSize=10.0;
	set scaleBar.isShown=true;
	set scaleBar.lineWidth=1.0;
	set scaleBar.scaleRange=1.0;
	set tipLabels.colorAttribute="User selection";
	set tipLabels.displayAttribute="Names";
	set tipLabels.fontName="Arial";
	set tipLabels.fontSize=14;
	set tipLabels.fontStyle=0;
	set tipLabels.isShown=true;
	set tipLabels.significantDigits=4;
	set trees.order=false;
	set trees.orderType="increasing";
	set trees.rooting=true;
	set trees.rootingType="Midpoint";
	set trees.transform=false;
	set trees.transformType="cladogram";
end;
