# Supplementary material for: The Ancient Evolutionary History of Polyomaviruses
Source: PLoS Pathog. 2016 Apr 19;12(4):e1005574. doi: 10.1371/journal.ppat.1005574 (PMC4836724; doi:10.1371/journal.ppat.1005574)
Supplement: S4 File — (TRE) [file ppat.1005574.s009.tre]

#NEXUS
begin taxa;
	dimensions ntax=108;
	taxlabels
	Adelie_penguin_VP2
	African_Long-fingered_bat_VP2
	Alpaca_VP2
	Anubis_baboon_VP2
	BKV-II_VP2
	BKV-IV_VP2
	BKV-I_VP2
	Badger_VP2
	Black-capped_squirrel_monkey_VP2
	Black_sea_bass_VP2
	Bovine1_VP2
	Bovine2a_VP2
	Bovine2b_VP2
	Bovine3_VP2
	Brazilian_free-tailed_bat1_VP2
	Brazilian_free-tailed_bat2_VP2
	Budgerigar_VP2
	Bullfinch_VP2
	Butcherbird_VP2
	Canary_VP2
	Capuchin_VP2
	Chaerephon_bat_VP2
	Chimp0a_VP2
	Chimp0b_VP2
	Chimp1_VP2
	Chimp2a_VP2
	Chimp2c_VP2
	Chimp2s_VP2
	Chimp3_VP2
	Chimp4_VP2
	Chimp5_VP2
	Chimp6_VP2
	Common_squirrel_monkey_VP2
	Crab-eating_macaque_VP2
	Crow_VP2
	Dolphin_VP2
	Elephant_VP2
	Equine_VP2
	Flat-faced_fruit_bat1_VP2
	Flat-faced_fruit_bat3_VP2
	Flat-faced_frut_bat2_VP2
	Flying_fox_sp_VP2
	Goose_VP2
	Gorilla_VP2
	Gouldian_finch_VP2
	Guitarfish_VP2
	HPyV10_VP2
	HPyV12_VP2
	HPyV6_VP2
	HPyV7_VP2
	HPyV9_VP2
	Hamster_VP2
	Heart-nosed_bat_VP2
	Horseshoe_bat_VP2
	'Horseshoe_bat_VP2_fVP2_partial_Batpolyomavirus_.'
	JCV_VP2
	Junco_VP2_frag
	KI_VP2
	LPV_VP2
	Large_flying_fox_VP2
	Little_brown_bat_VP2
	Little_yellow_shouldered_bat_VP2
	MCV_VP2
	MPyV_VP2
	MWPyV_VP2
	Martienssens_free-tailed_bat1_VP2
	Martienssens_free-tailed_bat2_VP2
	Moluccan_fruit_bat2_VP2
	Moluccan_fruit_bat3_VP2
	Moluccan_fruit_bat_1_VP2
	Mouse-eared_bat_VP2
	Multimammate_mouse_VP2
	Murine_pneumo_VP2
	Mustached_bat_VP2
	NJPyV_VP2
	Naked-backed_bat_VP2
	Notothen_VP2
	Orangutan_Bo_VP2
	Orangutan_Pi_VP2
	Raccoon_VP2
	Rat_VP2
	Red-eared_guenon_VP2
	Red_colobus_VP2
	SA12_VP2
	SV40a_VP2
	SV40b_VP2
	Scorpion_VP2
	Scorpion_a_VP2
	Sea_lion_VP2
	Sea_otter_VP2
	Sebas_short-tailed_bat_VP2
	Sheep_VP2
	Spider_monkey_VP2
	StLPyVa_VP2
	StLPyVb_VP2
	StLPyVc_VP2
	Straw-colored_fruit_bat_VP2
	Sulawesi_flying_fox1_VP2
	Sulawesi_flying_fox2_VP2
	TSV_VP2
	Vampire_bat_VP2
	Velvety_free_tailed_bat_VP2
	Vervet1_VP2
	Vervet2_VP2
	Vervet3_VP2
	WU_VP2
	Yellow_baboon1_VP2
	Yellow_baboon2_VP2
;
end;
begin trees;
	tree tree_1 = [&R] ((((((((((((((MPyV_VP2[&!color=#66ccff]:0.543465,Hamster_VP2[&!color=#66ccff]:0.50671)[&Bootstrap=0.843,!color=#66ccff]:0.127037,Rat_VP2[&!color=#66ccff]:0.536913)[&Bootstrap=0.998,!color=#66ccff]:0.317964,((Chimp3_VP2[&!color=#66ccff]:0.085664,Orangutan_Pi_VP2[&!color=#66ccff]:0.052959)[&Bootstrap=0.535,!color=#66ccff]:0.028449,Chimp4_VP2[&!color=#66ccff]:0.028877)[&Bootstrap=…
end;
begin figtree;
	set appearance.backgroundColorAttribute="Default";
	set appearance.backgroundColour=#ffffff;
	set appearance.branchColorAttribute="User selection";
	set appearance.branchColorGradient=false;
	set appearance.branchLineWidth=3.0;
	set appearance.branchMinLineWidth=0.0;
	set appearance.branchWidthAttribute="Fixed";
	set appearance.foregroundColour=#000000;
	set appearance.hilightingGradient=false;
	set appearance.selectionColour=#2d3680;
	set branchLabels.colorAttribute="User selection";
	set branchLabels.displayAttribute="Branch times";
	set branchLabels.fontName="sansserif";
	set branchLabels.fontSize=8;
	set branchLabels.fontStyle=0;
	set branchLabels.isShown=false;
	set branchLabels.significantDigits=4;
	set layout.expansion=0;
	set layout.layoutType="RADIAL";
	set layout.zoom=356;
	set legend.attribute="Bootstrap";
	set legend.fontSize=10.0;
	set legend.isShown=false;
	set legend.significantDigits=4;
	set nodeBars.barWidth=4.0;
	set nodeBars.displayAttribute=null;
	set nodeBars.isShown=false;
	set nodeLabels.colorAttribute="User selection";
	set nodeLabels.displayAttribute="Bootstrap";
	set nodeLabels.fontName="Arial";
	set nodeLabels.fontSize=11;
	set nodeLabels.fontStyle=0;
	set nodeLabels.isShown=true;
	set nodeLabels.significantDigits=4;
	set nodeShape.colourAttribute="User selection";
	set nodeShape.isShown=false;
	set nodeShape.minSize=10.0;
	set nodeShape.scaleType=Width;
	set nodeShape.shapeType=Circle;
	set nodeShape.size=4.0;
	set nodeShape.sizeAttribute="Fixed";
	set polarLayout.alignTipLabels=false;
	set polarLayout.angularRange=0;
	set polarLayout.rootAngle=0;
	set polarLayout.rootLength=100;
	set polarLayout.showRoot=true;
	set radialLayout.spread=0.0;
	set rectilinearLayout.alignTipLabels=false;
	set rectilinearLayout.curvature=0;
	set rectilinearLayout.rootLength=100;
	set scale.offsetAge=0.0;
	set scale.rootAge=1.0;
	set scale.scaleFactor=1.0;
	set scale.scaleRoot=false;
	set scaleAxis.automaticScale=true;
	set scaleAxis.fontSize=8.0;
	set scaleAxis.isShown=false;
	set scaleAxis.lineWidth=1.0;
	set scaleAxis.majorTicks=1.0;
	set scaleAxis.origin=0.0;
	set scaleAxis.reverseAxis=false;
	set scaleAxis.showGrid=true;
	set scaleBar.automaticScale=false;
	set scaleBar.fontSize=10.0;
	set scaleBar.isShown=true;
	set scaleBar.lineWidth=1.0;
	set scaleBar.scaleRange=1.0;
	set tipLabels.colorAttribute="User selection";
	set tipLabels.displayAttribute="Names";
	set tipLabels.fontName="Arial";
	set tipLabels.fontSize=13;
	set tipLabels.fontStyle=0;
	set tipLabels.isShown=true;
	set tipLabels.significantDigits=4;
	set trees.order=false;
	set trees.orderType="increasing";
	set trees.rooting=true;
	set trees.rootingType="User Selection";
	set trees.transform=false;
	set trees.transformType="cladogram";
end;
