# Supplementary material for: The Ancient Evolutionary History of Polyomaviruses
Source: PLoS Pathog. 2016 Apr 19;12(4):e1005574. doi: 10.1371/journal.ppat.1005574 (PMC4836724; doi:10.1371/journal.ppat.1005574)
Supplement: S5 File — Tabular data refers to the numbered nodes in the phylogenetic tree. The table indicates the posterior probability, node age (including 95% HPD), average (95% HPD) rate for each partition, and presence of constraints for individual nodes. The phylogenetic tree displays the evolutionary relationship between members of the Monominor clade. The tree and geological column were generated using the (APE) package within R. The scale bar indicates millions of years before the present. The inset shows the median evolutionary rate (with 95% HPD) of the 1st-2nd and 3rd codon positions. (XLSX) [file ppat.1005574.s010.xlsx]

## Sheet: Sheet1
		Node age (MYA)			rate codon 1-2			rate codon 3				constraints
node	Posterior Probability	average	95% HPD		average	95% HPD		average	95% HPD		type	average (MYA)	standard deviation (MYA)	reference
1	1	115.11	86.61	146.25							N/A	N/A	N/A
2	1	99.9	73.63	128.45	6e-08	1e-08	1.1e-07	1.5e-07	3e-08	3.2e-07	monophyletic	N/A	N/A
3	1	87.07	63.03	111.35	6e-08	2e-08	1.1e-07	1.2e-07	3e-08	2.3e-07	N/A	N/A	N/A
4	1	72.06	52.52	92.44	8e-08	3e-08	1.3e-07	1.1e-07	3e-08	1.9e-07	N/A	N/A	N/A
5	1	62.47	44.81	80.68	7e-08	3e-08	1.3e-07	1.3e-07	3e-08	2.4e-07	N/A	N/A	N/A
6	1	48.82	34.4	64.01	8e-08	4e-08	1.4e-07	1.4e-07	5e-08	2.4e-07	N/A	N/A	N/A
7	1	40.69	27.75	54.28	7e-08	3e-08	1.2e-07	1.5e-07	3e-08	2.7e-07	N/A	N/A	N/A
8	1	18.48	11.05	26.78	1e-08	5e-08	1.5e-07	2e-07	9e-08	3e-07	N/A	N/A	N/A
9	1	23.81	16.24	32.03	4e-08	3e-08	6e-08	1e-07	5e-08	1.4e-07	N/A	N/A	N/A
10	1	17.55	11.67	24.02	5e-08	2e-08	9e-08	1.9e-07	6e-08	3.3e-07	N/A	N/A	N/A
11	1	10.06	6.2	14.42	6e-08	3e-08	9e-08	2e-07	8e-08	3.3e-07	N/A	N/A	N/A
12	1	2.9	1.49	4.52	5e-08	2e-08	7e-08	2.2e-07	1e-07	3.5e-07	N/A	N/A	N/A
13	1	8.48	4.34	13.19	5e-08	3e-08	6e-08	1.4e-07	9e-08	1.8e-07	N/A	N/A	N/A
14	1	61.33	52.05	71.54	8e-08	3e-08	1.4e-07	1e-07	3e-08	1.7e-07	monophyletic	N/A	N/A
15	1	32.8	27.65	37.97	4e-08	2e-08	5e-08	6e-08	3e-08	1e-07	N/A	31.56	3.05	Perelman et al., 2011
16	1	7.2	5.94	8.47	3e-08	2e-08	4e-08	1.1e-07	7e-08	1.4e-07	N/A	6.6	0.74	Perelman et al., 2011
17	1	1.91	1.42	2.4	1e-08	6e-08	1.3e-07	5e-07	3.2e-07	6.6e-07	N/A	1.24	0.35	Perelman et al., 2011
18	1	15.13	11.67	18.67	6e-08	4e-08	9e-08	2e-07	1.2e-07	2.8e-07	N/A	17.57	1.9	Perelman et al., 2011
19	1	49.7	44.2	55.27	7e-08	3e-08	1.1e-07	1.9e-07	7e-08	3.3e-07	N/A	54	2.8	Teeling etal., 2005
20	1	11.8	6.12	18.4	3e-08	2e-08	4e-08	8e-08	5e-08	1e-07	N/A	N/A	N/A
21	1	42.24	34.74	49.55	5e-08	2e-08	9e-08	1e-07	3e-08	2e-07	N/A	N/A	N/A
22	1	27.71	17.99	37.56	5e-08	2e-08	6e-08	1.7e-07	7e-08	2.9e-07	N/A	N/A	N/A
23	0.99	37.67	29.95	45.25	6e-08	2e-08	1e-07	1.1e-07	3e-08	2.1e-07	N/A	N/A	N/A
24	1	30.32	21.93	38.4	5e-08	2e-08	9e-08	1.6e-07	5e-08	2.8e-07	N/A	N/A	N/A
